# Supplementary material for: The Evolution of Safe and Effective Coaguligands for Vascular Targeting and Precision Thrombosis of Solid Tumors and Vascular Malformations
Source: Biomedicines. 2021 Jul 4;9(7):776. doi: 10.3390/biomedicines9070776 (PMC8301394; doi:10.3390/biomedicines9070776)
Supplement: Supplementary file 1 [file biomedicines-09-00776-s001.zip]

Archive with 1 entries (1 files):
- biomedicines-1271975-SI.pdf
